# Supplementary material for: Non-canonical miRNA-RNA base-pairing impedes tumor suppressor activity of miR-16
Source: Life Sci Alliance. 2022 Oct 6;5(12):e202201643. doi: 10.26508/lsa.202201643 (PMC9553902; doi:10.26508/lsa.202201643)
Supplement: Supplementary file 1 [file LSA-2022-01643_TableS1.xlsx]

## Sheet: Table S1A
Fig 2B	list b	PRRC2C	list b'	SPRYD3			list c	PLCE1-AS1	list c'	MAK16	list c'''	IL1RAP	Fig2C	Down regulated genes		Up regulated genes
		ATAD2		MYB				IL24		DUSP6		SLFN5		MFSD12		PABPC1
		ASPM		ARL2				SPTA1		TUB		EPAS1		APP		GPR161
		DICER1		H19				ANKRD30B		FOXO3		PLAGL2		SLC7A5		CALU
		KIF5B		DYNC1I1				BCYRN1		LAMA4		TGM2		ATAD2		MLEC
		CENPF		RRAGD				IGFBP5		DESI2		SLC18B1		CCND1		PYGB
		RIF1		HAS2				MMP11		KDELR3		NDRG1		SPARC		ST3GAL1
		CPEB2		MAMSTR				TMEM106B		PROX1		RHPN1		ARHGDIA		NUDT4
		EIF5B		AMOT				SLC16A6		SLC18B1		TUB		TPM3		MATN2
		CHORDC1		ANKRD52				DUSP6		PKIA		TATDN1		FASN		PRMT5
		MYBL1		CDC25A				NAV3		SLFN5		EXTL1		SLC3A2		PHLDA1
		TAF15		KCNAB1				DOK5		RASSF3		AMPD2		CENPF		SFRP1
		GPRIN3		MFSD12				CELF5		MTMR6		HTR2B		PLEKHB2		MCAM
		KIF21A		KLHDC8B				RASD2		KHDRBS3		DLG5		ETS1		DDOST
		MORF4L1		GADD45B				SFRP1		GATA2		C1QTNF3		KIF5B		C5orf22
		ANLN		TNFSF9				PRICKLE1		IL1RAP		PUS7		ABCF1		SERPINE2
		PLBD2		CARD10				TMEM59L		ANKRD49		NDN		PRRC2C		SSB
		ABL2		BVES				SYBU		FAXDC2		NLE1		RRM2		DFNA5
		TPM3		SLC2A3				SLC6A17		KRAS		PRPF31		TUBBP1		MYC
		SOX6		RAD51				NT5E		GALNT10		ELFN1		MORF4L1		TSPAN14
		MDN1		CHPT1				DACT1		MAPKAPK3		ZDHHC20		DSTYK		C1orf198
		IGF2R		NRBP1				PTCRA		APOLD1		HTN3		KIF1C		CBX1
		EFR3A		ZDHHC12				WDR66		PHF10		CYFIP2		EIF5B		STAT6
		NT5DC3		TMUB1				CAV2		CDK19		NETO2		BZW1		RHOBTB3
		DNAJB4		RNF43				TGM2		CREB5		DUSP4		ANLN		PIP4K2A
		UHMK1		CCND3				MAP2		WDR27		LIPA		RPL41P1		WFDC1
		IQGAP1		ZNF519				SAMD5		PRMT5		APOLD1		RTN4		WWTR1
		HELLS		TMEM47				NDN		PEA15		KDELR3		BUB1		DUSP6
		KNTC1		TPCN2				CREB5		PTP4A3		DACT1		IGF2R		PEA15
		DSTYK		LSM11				AVPI1		KIAA1217		MAPKAPK3		EXO1		ETV1
		NAV1		PIF1				TMEM178B		PUS7		NIFK		TONSL		PHLDB1
		WWP1		PGM2L1				IL1RAP		AFF3		SEC63		IQGAP1		AVPI1
		SPRED1		RASA2				ZDHHC20		FAM20C		PTP4A3		SFXN1		NEK6
		ABCF1		TNFAIP3				SERPINE2		MAP2		ATOH8		MCM5		CRYAB
		NUP50		CCNE2				WDFY1		AHRR		MTMR6		ANKRD52		MEF2C
		NUSAP1		TPRG1L				POU3F2		EDA2R		CPN1		PON2		DBN1
		SYNRG		MMD				SLC18B1		ZNF276		KAT2A		NUP50		SFT2D2
		THUMPD1		MAPK8IP2				HOXB9		PHLDB1		MRAS		SMC4		GIT2
		KIF23		SMIM13				GLO1		TSPAN14		PGAM5		CLCN3		ATXN10
		DTL		GFPT1				RAB40B		SLC6A17		DESI2		VTI1B		KIAA0020
		KIF11		MFAP3L				CRADD		JMY		TMEM64		RARS		PLAT
		DLGAP5		SVIP				ASIC4		SEC63		ICAM1		CDC6		FLNC
		PAFAH1B2		SLC11A2				EGR2		STON2		RASSF3		RRM1		SMARCB1
		LATS1		SEMA3C				MAML3		PRKAR1B		FLNC		PAFAH1B2		RASSF3
		FANCM		AP1S3				MINPP1		RABEPK		DBN1		EFR3A		ICAM1
		PON2		KLHL15				EHD3		C11orf95		CRYAB		ASPM		PGRMC2
		CHD7		PIGB				TOR4A		ZNF483		AVPI1		KIF23		SPRY4
		SLC7A11		GPR157				MXRA8		AACS		PHLDB1		ICMT		LRP12
		WIPI2		CTNNBIP1				WWTR1		PLAGL2		PEA15		CDS2		HTN1
		ATP11A		NCALD				RFTN1		ZDHHC20		DUSP6		KIF21A		DESI2
		STIL		ASF1B				MYO15B		MMACHC		WFDC1		NUSAP1		CSRP2
		KIF3B		CDKN2C				MTMR6		STAT6		STAT6		BIRC5		PGAM5
		FOXK1		C4orf48				SOX9		SLC9A7		TSPAN14		RIF1		TMEM2
		SLC19A2		ZNRF2				CSRP2		PLAG1		SFRP1		YWHAH		PPIAP6
		APP		NAE1				FAM3C		IL17RD		PRMT5		DLGAP5		MRAS
		EXO1		RCE1				RASGEF1A		ITPR2		FLNA		UHMK1		HOOK3
		NCAPG		LRCH4				TMOD2		SAMD5		PYGB		ANP32E		KAT2A
		OSTM1		SETD3				EGR1		FAM8A1				CHORDC1		CPN1
		SFXN1		THSD1				FSTL4		XXYLT1				HOXD1		ATOH8
		CCND1		ACP2				P2RX7		C1QTNF3				CBX6		PTP4A3
		ARHGAP11A		CENPW				ITGA7		VASH2				DTL		SEC63
		CBX6		VPS4A				VLDLR-AS1		CCDC51				KIF11		PHTF2
		ONECUT2		GABARAPL1				SOX8		NUMBL				CDK1		VAV3
		POLD3		LINC00511				PPP1CC		SLAIN1				H2AFX		FYN
		USP25		PLA2G15				ELFN1		CDH2				TACC1		P2RX7
		MIB1		G2E3				ZNF117		ICAM1				ABL2		GNG5
		ADSS		SYP				NUP37		BRMS1L				CDCA5		HDAC9
		TACC1		LRRK2				ANKRD16		EHD3				NCAPG2		WBP5
		NUF2		NMD3				DRAM1		SFRP1				LMNB1		NIFK
		TMEM245		MRPL20				ARHGAP29		RABL2B				DYNLL2		AGGF1
		ZBED6		CPSF1P1				CMTM6		RPP40				NCAPG		MAPKAPK3
		CLDN12		SLC25A22				ANTXR1		SHC2				SLC35A4		KDELR3
		SPARC		LINC00339				CPB2		NAV3				PRR11		SDCCAG3
		MCM10		XRCC2				PYGB		BCYRN1				ARHGAP11A		MAP3K2
		AREL1		KIF18B				TMEM64		SLC43A2				PAM		APOLD1
		PLK4		CHUK				CHL1		ZNF337-AS1				DICER1		LIPA
		LMNB1		B3GALT4				ZBTB12		MACROD2				AREL1		EDEM3
		FBXW7		SHCBP1				TRNP1		ZNF32				FANCI		RIPK2
		CLSPN		ZNF503				CCDC78		TTC9				MOV10		PIGS
		CHSY3		KIAA0895				BMF		ASIC4				UBE4B		BNC2
		EZH2		MICA				MICAL2		ST8SIA1				GFPT1		DUSP4
		RTN4		PAM				EFNA1		ASMT				NCS1		CDK14
		CLCN5		CCNF				TNFRSF12A		HYAL3				WWP1		NETO2
		AVL9		PRR11				ABTB1		MYL5				KIFC1		GDF11
		CHEK1		AQP11				COL4A1		CPNE7				FAM189B		LINC00883
		DCP2		ZNF622				TCP11L2		GNAZ				NACC2		CYFIP2
		BRIP1		NECAP1				RASL11B		COL16A1				CHPT1		HTN3
		SLC38A7		CCDC18				SLC5A3		LPAR2				CHAF1A		CRADD
		SMPD1		SLC17A5				PGM5		CHL1				CHEK1		RAP2B
		CKAP2L		SLC37A2				TOB1		LENG8-AS1				CERK		PRPF31
		ATXN7L3B		DPY19L2P1				CYFIP2		KIF6				DCP2		NLE1
		CLCN3		VTI1B				MAP3K12		SLC27A3				HJURP		ATF2
		SLC7A5		SLC9A8				ARRDC4		KIF1A				CENPE		TSNAX
		SESN3		PKMYT1				PLAG1		ERV3-1				TAF15		PODXL
		MTBP		E2F2				PLEKHN1		DQX1				DNAJC5		HMGA2
		PLEKHB2		MFSD2A				CADM2		DYRK4				UBE2E1		GJA1
		PPP1R11		MAP3K3				ZNF337-AS1		MNX1-AS1				ATG9A		TSC22D1
		BTRC		P2RY1				CPNE7		DNM1				NOTCH2		TOB1
		CNOT6L		BCL2L2				SH2D5		PGM5				ZWINT		PUS7
		PHACTR2		FOXD2				CASP4		GSC				WIPI2		C1QTNF3
		SLC20A2		SGK3				GATA3		ZNF658B				CPEB2		SPAST
		TLK1		PPM1E				EXTL1		PYROXD2				GUCD1		DLG5
		E2F7		YIF1B				CCDC113		SOX8				CDCA4		IRS1
		FREM2		CENPI				MRAS		SPIN2B				FEN1		SCAMP2
		PSAT1		STX11				CLIP3		FCGR2A				ATXN7L3		SLMAP
		ETS1		GAGE13				FLRT2		MME				RAPGEF1		AMPD2
		PPM1D		ZBTB45				GFRA1		HAS3				GPRIN3		PLXNA2
		ABCF3		CDK1				WWC3		WDR66				PLBD2		EXTL1
		CDCA4		RASSF8				GALNT1		RASL11A				AURKB		TUB
		KATNAL1		C6orf136				NANOS1		FAM227B				HIGD1A		ATXN1
		RNF168		ZNF695				FAM20C		GATA3				AMOT		TATDN1
		DIAPH3		FAM111A				LENG8-AS1		PPM1M				KIF3B		NEK7
		NACC2		TMCC2				DNM1		CCDC113				TMEM245		B4GALT6
		SPDL1		STK35				C5orf22		BFSP1				TLK1		SLC5A3
		CHIC1		FANCA				SNHG20		GSTM2				NRBP1		RHPN1
		BZW1		PLEKHA8P1				LHFPL3-AS1		TEX22				TMCC2		TPST1
		ATF6		TMEM109				TTC9		MXRA8				PPP1R11		RPL7P15
		RARS		NCAM2				TUB		OLFML2A				GTSE1		SLC18B1
		SLC15A4		MTMR8				APOLD1		DOK1				SLC11A2		NDRG1
		FIGNL1		BCL2L12				YPEL4		FOXC2				ATF6		TGM2
		UHRF1		SNAI2				VAMP1		TRIM46				AVL9		PLAGL2
		WEE1		CYB561A3				MAP3K2		BACH2				LYPLA2		EPAS1
		CNOT11		NLRX1				FBN1		ENOX1				SLC19A2		TXLNG
		ATG14		HES4				WASF1		ITGA7				MCM10		GLB1L
		GALNT7		SLC37A1				CCDC74B		MST1				SMIM13		BMF
		CDC6		ARHGDIA				ST8SIA1		LINC00638				HELLS		SLFN5
		USP54		HOXD1				PROX1		SERPINA1				NCAPH		CCSER2
		SCOC		DDX60				ADAMTS10		VLDLR-AS1				CNOT11		SEC22C
		CHAF1A		KCNK2				GALNT6		LINC00910				KNTC1		PLA1A
		NCAPG2		MICB				ASMT		TOR4A				LZTS1		KHDRBS3
		SLC9A1		LURAP1				GTF2IRD2B		SNHG20				PRPSAP1		PKIA
		IPPK		PARD6G				EPN2		ADAMTS10				AGO1		MBNL2
		RRM1		POLQ				FOSB		GALNT6				NMD3		SEC14L5
		KITLG		SNX16				OLFML2A		ADAMTS17				ATXN7L3B		POLR3E
		MAPK8		YWHAH				PALD1		PDGFRL				SETD3		ANTXR1
		MCM5		CLIP4				HMGA2		JPH3				ADSS		GALNT10
		RMI1		TMEM198				ANXA1		MYLK3				MASTL		FOXO3
		AGO1		TMEM143				PARD3B		HOXB9				CCNE2		KRAS
		RRM2		SLC35A4				SPIN2B		GLIS2				EZH2		PHF10
		ACVR2B		PRKACA				CLCN2		FNDC4				PSAT1		ITIH5
		PTPDC1		E2F1				RNFT2		IFT20				MAD2L1		FAM8A1
		CDS2		KBTBD4				ABCB5		CPB2				GINS1		MAK16
		TVP23B		PNPLA6				LENG9		IQCH				MRPL20		MEX3A
		DENND6A		ICMT				ZNF32		ZNF511				CBX4		C19orf12
		HIPK2		MAFK				NMNAT2		LINC01123				KIF20B		MMACHC
		CDK17		H2AFX				DQX1		CCDC74B				CLDN12		KLHL8
		MOV10		CCNYL1				ABCA3		GTF2IRD2B				MAPK8IP2		RP11-466P24,2
		AHCYL2		FBXO10				C1QTNF3		KBTBD8				TARBP2		EBLN3
		GCLM		PKD1L1				CDH2		SLC1A3				DNAJC9		SLC27A1
		INTS5		RASSF5				LHX6		TRPT1				DSCC1		AP000525,9
		CEP55		DNAJC5				KIF1A		TMC1				BCL2L2		PITPNC1
		PIF1		TBC1D13				PCOLCE		ABTB1				JARID2		C10orf10
		RNF216P1		ERCC6L				CXCL16		NKAIN1				CDC25A		MRPS14
		AMMECR1		ZNF492				TEX41		KHK				SCOC		EPN2
		RASA2		PANX1				PIGS		HSD11B2				AGPAT3		CDK8
		HSPG2		CDKN2D				ZNF483		SPTA1				INCENP		EDA2R
		MFSD12		LYPLA2				KIF6		EGR2				HSPA1A		AHRR
		DNAJC5		FANCD2				LIPA		CAMKK1				SLC20A2		MRPS6
		WDR76		PAFAH2				STON2		IDUA				CLSPN		SLC33A1
		TTK		RGMA				NUAK1		MAP6D1				CCNF		NUP37
		DIXDC1		VAMP8				CGREF1		SNAPC1				POLA2		MED8
		ZWINT		HIST1H1C				DPY19L3		ARRDC4				UHRF1		KIF26B
		GEN1		TARBP2				POLR3E		FBN1				SOX6		PUS1
		FGD6		ADAMTS3				TRIM62		PLEKHN1				PIP4K2C		BTG1
		ZNF732		B4GALNT1				PDGFRL		TSSK6				USP12		KIAA1147
		N4BP1		FAM189B				EPB41L4A		ANKRD30B				TCF19		CELF2
		FANCD2		MFSD6				SLC6A6		IGFBP5				LRRK2		UBALD2
		CC2D1B		SKA1				NRCAM		ACSL5				RRAGD		NLK
		PARD6G		HSPG2				SPRY4		GARNL3				FANCD2		PABPC3
		CHPT1		TRIM36				VAV3		CLCN2				SYNRG		NR1D2
		RIMKLB		DEPDC1B				PRRG1		MAGEE1				DEPDC1B		TNRC6C
		COX17		DSN1				SHC2		ZNF117				PRKACA		WWC1
		ICMT		COX17				OSBPL5		COL4A1				STIL		ADCK3
		YWHAH		AGPAT3				MNX1-AS1		DMTN				OSTM1		CCDC51
		XRCC2		FAM189A2				ATOH8		LHX4				HMMR		CUL7
		ZFAND6		SPRY3				KBTBD8		ADAMTS13				AP2A1		SLC25A43
		POLQ		TMEM160				FOXC2		RASD2				FOXK1		SALL2
		AP5S1		TTK				APOD		MYO15B				KIAA1033		RAB20
		SLC11A2		SPC25				ARHGEF17		FAM86B1				PKMYT1		MAP2
		MASTL		PRIM1				HYAL3		ACBD4				TMEM109		RABEPK
		FANCB		REXO1				MLEC		ACER2				SGOL2		NADSYN1
		ATG9A		SLC4A4				MEX3A		ARHGEF4				PPM1D		SLAIN1
		C2orf69		BCR				DOC2A		TSSC2				DNAJB4		SP4
		CCDC18		GPR27				AOC2		RPARP-AS1				E2F1		SNHG3
		PAM		CC2D1B				GIT2		PARP11				DDIAS		UBIAD1
		UBE2E1		ATXN7L3				ETV1		PMP2				ABCF3		LAMA4
		SNAI2		C17orf53				PYROXD2		RNF166				CIT		SH3TC1
		KIF18B		ZNRF2P1				RNF207		MPG				MDN1		EEF1A1P24
		GFPT1		UBE4B				SNAPC1		PLCE1-AS1				CLCN5		VPS9D1-AS1
		MFAP3L		HIVEP1				MAGEE1		INPP5J				SHCBP1		OSGEPL1
		NCAM2		WDR62				CAPN5		TMOD2				C9orf91		PRRG1
		G2E3		N4BP1				TMEM50B		OSBPL5				FIGNL1		STARD4
		FEN1		ESCO2				HLF		PNMA2				NAE1		CAV2
		EGLN3		TFAP2E				GALNT10		ICOSLG				WDR76		FECH
		HJURP		ZNF726				NDRG1		TCP11L2				RPRD1B		C1GALT1C1
		CCNYL1		AMMECR1				ARHGEF4		YPEL4				MFSD1		NANOS1
		RBL1		PERP				LINC00910		CXCL16				HIPK2		CTD-2031P19,4
		SVIP		MREG				PUS7		ZBTB12				REXO1		DOCK9
		PRPSAP1		C2orf72				C12orf60		SHF				SPDL1		BTBD10
		ZNRF2		ORC6				GSC		CRLF1				AP5B1		MXD4
		ATP7A		FURIN				MATN2		C12orf60				SMC2		MPG
		AGPAT3		SPAG7				DOCK9		TMEM59L				RFWD2		MAP3K12
		ZNF519		DNAJC9				FLNA		NUP37				TBC1D13		AL353644,10
		VTI1B		INTS5				FAM8A1		LRRC75B				DIXDC1		FAXDC2
		AP1S3		FEN1				WDR27		RASL11B				E2F2		FAS
		RRAGD		NCAPH				AACS		PRICKLE1				G2E3		BRMS1L
		ERCC6L		DIXDC1				MAST3		TMEM86A				SPRED1		CAPN5
		TMUB1		CDCA5				POGLUT1		JAK3				CKAP2L		IGFBP4
		SPRY3		ZNF732				RAB3A		ADAMTSL4				MAP3K3		LINC00094
		BUB1		LIPH				SPRY1		ASPHD1				CDK17		XXYLT1
		JARID2		CBX4				C19orf12		PCOLCE				MFSD3		ARSG
		HIST1H1C		C1orf112				SLC9A7		CXCL8				TMEM55B		C19orf66
		BCL2L2		FANCB				SLAIN1		RFTN1				B4GALT1		CTD-2380F24,1
		RNGTT		DYNLL2				XXYLT1		ELFN2				NT5DC3		KLHL20
		GABARAPL1		SLC9A6				NUMBL		ANKRD16				ACBD5		MBTD1
		ZNF622		LINC00863				INPP5J		ZNF554				OSGIN1		RPL7AP11
		CENPI		SLC39A8				DMTN		ZNF490				CHUK		THG1L
		NLRX1		NR5A2				FAM86B1		TMEM50B				SLC7A11		NUAK1
		CERK		WDR76				RAB36		TIMP3				ACP2		RPL3P2
		HMMR		ATP7A				ERV3-1		GFRA1				PLK4		MAPK8IP1
		ATF3		BUB1				ZFHX2		CENPBD1				BRIP1		TRO
		SPC24		DNA2				ICOSLG		TRIM51				PRIM1		SLC6A6
		PGM2L1		INIP				SLC29A3		SAMD15				CC2D1B		TMEM50B
		CDC45		HMMR				LMO3		RGS10				MIB1		CASP4
		YRDC		MTMR10				SLC7A2		CCDC78				KIF18B		FAM20C
		VAMP8		AP2A1				ZNF276		OSGEPL1				CENPI		SNAPC1
		CCNE2		KIF24				DLX2		AOC2				POLD3		MAST3
		CCNF		MFSD3				TMEM86A		ZDHHC11				GEN1		NUMBL
		MTMR10		CENPA				RASSF3		PALD1				DIAPH3		C6orf120
		GUCD1		SEMA6D				ACBD4		LMO3				BCR		POGLUT1
		FASN		NCS1				EPAS1		SH2D5				TUBGCP3		CLDN15
		MAP3K3		TCF19				ATXN1		ZSCAN16				KIAA1524		RP11-572P18,1
		DVL1		RAPGEF1				RABEPK		SYNPO				TMUB1		DALRD3
		NCEH1		KIF1C				MAST1		SLC29A3				YRDC		CCDC74A
		SMURF2		ULK4P2				GLIS2		EPB41L4A				ZNF622		RAB3A
		LRRK2		VPS9D1				NRAS		MRM1				CEP55		AFF3
		DSN1		RBL1				ADAMTS17		DLX2				NAV1		KIAA1217
		NDUFAF4		ZWINT				RPARP-AS1		HLF				CDC45		CALCOCO1
		SPAG7		CEP55				SUFU		WASF1				TTK		SPRY1
		AMOT		RAB12				VASH2		CELF5				SLC39A8		MBLAC2
		PPM1E		YRDC				ASPHD1		TRNP1				DSN1		MCOLN2
		CENPA		RIMKLB				GJA1		FSTL4				THUMPD1		REEP2
		SLC3A2		PISD				ZSCAN16		FBXO44				ANKRD9		MMP11
		LZTS1		BIRC5				SEC14L5		RASGEF1A				ESCO2		RAPGEF4
		ZNF134		CEP72				ADAM19		LHX6				ERCC6L		NMNAT2
		ZNF726		AURKB				FAM86C2P		PLA1A				VAMP8		ARHGEF17
		ADAMTS3		FASN				AATK		FAM86C2P				C9orf69		CREB3L4
		MRPL20		SRXN1				CALU		CCDC102A				MAP4K2		RASSF2
		CBX4		COL9A1				RASL11A		FOSB				GCLM		LHFP
		ARHGDIA		INCENP				TSEN2		WWC3				ZFAND6		FAXC
		HOXD1		TUBGCP3				PHLDB1		RAB40B				RIMKLB		C14orf142
		PERP		MAP4K2				BRMS1L		RNF207				PNPLA6		FAM175A
		CCNE1		GUCD1				FJX1		CRY2				GDPD5		TM7SF2
		LYPLA2		KCNJ2				UBIAD1		ABCB5				ATG14		ZNF32
		ANKRD52		NCEH1				FAXC		ARRDC1				MYBL1		MRM1
		DEPDC1B		AP5B1				THG1L		VAMP1				FANCM		ZNF276
		KIF1C		SGMS2				ARSG		CAMK2N1				SLC25A22		HEXIM2
		UBE4B		FGD6				FAM227B		C1GALT1C1				ATP7A		RGS10
		SLC35A4		UBTD1				TEX22		SYBU				UNKL		DHRS4-AS1
		TNFSF9		SPC24				ZNF554		CGREF1				DVL1		AACS
		C4orf48		ATF3				SEMA5A		TRIM62				CCND3		AC002075,4
		ARL2		C19orf57				NKAIN1		MMP11				GALNT7		EIF5AP4
		NRBP1		GTSE1				BTBD10		APOD				MICB		RASGEF1A
		ZDHHC12		GPSM3				KLF5		ADAM19				CENPA		JMY
		SMIM13		AP5S1				CRYAB		PARD3B				SPAG7		NT5E
		NAE1		LIMS1				HOOK3		SLC2A12				SPC24		ZSCAN16
		STK35		CHRM1				CAMKK1		CREB3L4				VPS4A		C11orf95
		FAM189B		RPRD1B				HAS3		HOXA1				LIMS1		PNMA6C
		ATXN7L3		ZFP28				JUN		AATK				PANX1		PQLC3
		MAPK8IP2		C2orf69				NIFK		TMC8				YEATS4		SUFU
		CDC25A		ZNF134				RAPGEFL1		PARD6B				MAFK		DPY19L3
		SPRYD3		RELT				HOMER1		MICAL2				WEE1		PCTP
		RCE1		MASTL				LRRC75B		CLDN15				NECAP1		CREB5
		AP5B1		GINS2				KAT2A		BTBD10				CHD7		FBXO44
		PISD		RAD54L				PGRMC2		ANXA1				SVIP		HINFP
		PNPLA6		UNKL				MST1		PTCRA				CDKN2C		NRCAM
		NOTCH2		CCNE1				ACSL5		DOC2A				NUF2		TRPT1
		ANKRD9		CNTNAP1				RNF144B		TXNDC5				MREG		PNMA2
		TARBP2		KIFC1				PCTP		TSEN2				CNTNAP1		TXNDC5
		TONSL		TGIF2				CPN1		ARHGAP29				USP54		ABCB5
		CCND3		ACBD5				ANKRD49		RAB36				FURIN		ZBTB47
		CTNNBIP1		MCU				LHX4		LHFPL3-AS1				SMPD1		CAPS
		DYNLL2		RHOU				WFDC1		ABCA3				BTRC		ASPHD1
		ACP2		RNGTT				MRM1		PCTP				PVRL1		CGREF1
		MAFK		EGLN3				TRIM46		CDKN2B				RMI1		HEXDC
		CNTNAP1		YEATS4				FCGR2A		MROH6				C1orf112		TRIM51
		LSM11		OSGIN1				JDP2		NTN4				SLC9A1		MROH6
		PRKACA		ZFAND6				SLMAP		LENG9				RBL1		ARRDC1
		RNF43		TES				C1orf56		NIFK				SERBP1P5		KHK
		AP2A1		B4GALT1				CCDC102A		MAST1				PISD		ANKRD49
		NECAP1		PRPSAP1				NTN4		RAB20				CCNYL1		ADAMTSL4
		RAPGEF1		ZNF93				NEK6		CCDC74A				EMC6		TPT1P9
		MAP4K2		SMC2				STAT6		RASSF2				RNF216P1		CDK19
		PRR11		ANKRD9				ACER2		THG1L				AMMECR1		C14orf79
		GTSE1		DDHD2				DESI2		LRRC75A				FREM2		PHYKPL
		C6orf136		JARID2				FNDC4		SEMA5A				GINS2		GLB1L2
		CHUK		GDPD5				SALL2		CLIP3				KITLG		CCDC78
		TPRG1L		NDUFAF4				MME		REEP2				TMEM55A		YWHAZP6
		OSGIN1		GEN1				MMACHC		CASP4				BLM		ZNF511
		REXO1		WDTC1				HIST1H3E		CUL7				SESN3		FOXO3B
		LRCH4		ATG9A				JPH3		POU3F2				MTBP		MAML3
		INCENP		SMURF2				PHF10		SOX9				RCE1		CCDC53
		SLC2A3		FGFR1				SERPINA1		FAXC				ASF1B		HOXA1
		AQP11		CHTF18				TMC1		NMNAT2				STK35		AMIGO1
		MFSD3		PRIM2				MAGT1		MBLAC2				MTMR10		IFT20
		YEATS4		SLC3A2				HOXA1		ZNF8				KLHDC8B		PRKAR1B
		RPRD1B		PLS1				WWC1		TRO				LRRC16A		LRRC8E
		KLHDC8B		NOTCH2				DOK1		FECH				NLRX1		RNFT2
		KIAA0895		CIT				EDEM3		VPS9D1-AS1				C2orf69		TRNP1
		TGIF2		GATA6				BFSP1		DPY19L3				SMURF2		TSEN2
		BCR		DSCC1				MYC		SUFU				GAGE13		TIMP3
		TMEM109		HSPA1A				FOXO3		CPN1				YIF1B		RN7SL2
		UBAC1		CPLX1				PLXNA2		WWC1				RASSF8		NPDC1
		NCS1		RNF216P1				TSSC2		MRPS6				CHTF18		DHODH
		H2AFX		DVL1				PLAGL2		UBIAD1				GABARAPL1		RDH14
		NMD3		FBXO43				MEF2C		HTR2B				B4GALNT1		MAST1
		MICA		MAD2L1				MBTD1		IL24				PERP		GATA2
		BCL2L12		PIP4K2C				SCAMP2		TM7SF2				ANKRD32		GSTM2
		VPS4A		LZTS1				JMY		PXYLP1				SLC9A6		RNF215
		UBTD1		TONSL				PLA1A		JDP2				RAD54L		EPB41L4A
		SETD3		ZDHHC14				GNAZ		PHYKPL				RELT		FJX1
		BIRC5		POLA2				ADAMTS1		ADRA2A				AHCYL2		SPATA6
		DNAJC9		UBE2E1				KIAA1217		MAP1B				RNF168		ZNF483
		CIT		CDC45				MAPKAPK3		HTN3				KATNAL1		MME
		TBC1D13		CERK				ZDHHC11		HECTD2				POLQ		DOK1
		FBXO10		HJURP				TSPAN14		NADSYN1				USP25		NTN4
		GPR157		UBAC1				KRAS		NRCAM				ARL2		DLG4
		PANX1						RABL2B		CALCOCO1				SPC25		PXK
		FURIN						PXYLP1		TGM2				MMS22L		CLIP3
		C17orf53						ENOX1		C6orf120				KLHL15		HSPB2
		PIP4K2C						PARP11		AMPD2				RNGTT		LENG9
		SLC37A1						SHF		ARHGEF17				SPRYD3		DNAJB5
		ZBTB45						CXCL8		DOCK9				COX17		SOX9
		AURKB						PABPC1		RHPN1				XRCC2		ERO1LB
		PLA2G15						CDKN2B		PUS1				BRCA2		FLJ22184
		TPCN2						MXD4		EPN2				AP5S1		CHCHD2P6
		CARD10						PIP4K2A		CADM2				C2orf47		SH2D5
		TMCC2						DYRK4		NDN				TVP23B		RABL2B
		NCAPH						CDK14		MAST3				KIF15		HNRNPA3P3
		KIFC1						DDOST		NLE1				CNOT6L		RPARP-AS1
		LIMS1						TXNDC5		LIPA				WDTC1		DYRK4
		LINC00339						CLDN15		C1orf56				ZDHHC12		CXCL16
		MICB						TRPT1		TATDN1				E2F7		RHOQP2
		GPSM3						ARRDC1		SH3TC1				DENND6A		LTB4R
		PAFAH2						AFF3		GLI2				RTKN2		CDKN2B
		CDCA5						MYL5		MXD4				TPRG1L		ASAH2B
		SLC9A6						LAMA4		MAPK8IP1				SEMA3C		CRY2
		TUBGCP3						TIMP3		PRPF31				SLC15A4		CAMK2N1
		KLHL15						MCAM		RAPGEFL1				PARPBP		HSPA8P5
		HSPA1A						IDUA		CAPN5				ACVR2B		RP11-815I9,4
		B4GALT1						TMC8		SLC6A6				RAD51		ZBTB12
		ZNF503						CCDC74A		SPRY1				FBXW7		WASF1
		WDTC1						MBLAC2		RNFT2				GSG2		KIAA0196-AS1
		E2F2						RHOBTB3		SLC25A43				FANCA		IDUA
		SLC25A22						PHLDA1		BTG1				WDR62		ANKRD16
		ACBD5						LINC00622		DOK5				N4BP1		SUMO2P3
		RASSF8						RAB20		CYFIP2				CYB561A3		ITPR2
		SLC17A5						CDK19		PRRG1				HIST1H1C		RAPGEFL1
		UNKL						MACROD2		SPATA6				RAB12		RPL17P50
		SGMS2						NEK7		ELFN1				LATS1		WDR27
		SRXN1						ADAMTSL4		ARSG				SLC38A7		CTD-2369P2,2
		PIGB						MAP6D1		SEC14L5				PHACTR2		PLAG1
		CYB561A3						SLC2A12		SALL2				SASS6		LYRM1
		SMC2						NLK		JUN				UBAC1		TRIM62
		CPLX1						KHDRBS3		POGLUT1				FTH1P12		C1orf56
		MYB						PGAM5		DUSP4				INTS5		CCDC102A
		TCF19						SLC43A2		ZFHX2				PDE3B		MYLK3
		DSCC1						MBNL2		PITPNC1				SMC5		LINC01123
		FGFR1						GMNN		NLK				MFAP3L		LHX6
		MMD						IRS1		HIST1H3E				TMEM161B		SLC22A18AS
		RELT						PITPNC1		MAML3				ZNF503		PTCRA
		SLC37A2						SPAST		EXTL1				ARHGAP11B		VASH2
		MCU						RASSF2		SNHG3				INIP		RP11-192C21,1
		RAB12						MAPK8IP1		KAT2A				SKA1		HECTD2
		FAM189A2						SLC27A1		PGAM5				IPPK		SLC43A2
		RASSF5						NUDT4		TMEM178B				KIAA0754		RNF166
		MAD2L1						MRPS6		ADAMTS1				ZGRF1		IL17RD
		YIF1B						PRMT5		DLG5				PLS1		TSSC2
		SEMA3C						LRP12		NETO2				LSM11		RP11-187O7,1
		TMEM198						DUSP4		AVPI1				FAM111A		SNHG20
		ESCO2						SP4		KLF5				WIBG		CENPBD1
		CDK1						AHRR		EFNA1				GPSM3		ECE2
		LINC00511						GATA2		NT5E				MCU		RP11-796G6,1
		POLA2						CREB3L4		ANTXR1				CENPK		LHFPL3-AS1
		SNX16						CCDC51		MINPP1				PRIM2		MNX1-AS1
		GADD45B						FBXO44		CRYAB				DNA2		ZNF8
		CDKN2C						CRY2		RAB3A				NDUFAF4		EFNA1
		CHTF18						AMPD2		AMIGO1				ORC6		ITGA7
		ASF1B						SFT2D2		NDRG1				TGIF2		LINC01270
		INIP						CCSER2		NANOS1				HMGB1P1		FAM86EP
		PKMYT1						TM7SF2		TNFRSF12A				GPR157		FAM86C2P
		FANCA						C6orf120		FLNC				BCL2L12		ZDHHC11
		E2F1						LINC00638		MRAS				LINC00511		RP1-278E11,3
		C2orf72						PKIA		TMEM64				CEP128		PARD3B
		SEMA6D						RPP40		DRAM1				ZNF93		ADAM19
		PRIM1						PNMA2		C19orf12				PAFAH2		EHD3
		SLC9A8						IL17RD		DBN1				CHSY3		HYAL3
		DYNC1I1						DLG5		DACT1				E2F8		DOC2A
		TNFAIP3						HDAC9		WFDC1				RPS18P12		RPL13AP25
		KCNJ2						PPM1M		EPAS1				C6orf136		SLC9A7
		HIVEP1						GLB1L		PYGB				PLA2G15		TMED3
		DNA2						PHTF2		FLNA				C14orf182		GFRA1
		GDPD5						ZNF658B		ATOH8				FGD6		WWC3
		CHRM1						LINC01123						EGLN3		LINC00984
		CEP72						PRPF31						TNFSF9		LRRC75B
		MREG						SLC27A3						PTPDC1		LOXL3
		HAS2						ITPR2						KBTBD4		GLI2
		SYP						SYNPO						ONECUT2		RP11-111M22,3
		KIF24						GLI2						FANCB		ELFN2
		GINS2						AMIGO1						KIF24		INPP5J
		ZDHHC14						HTN1						C17orf53		NUDT18
		H19						TSSK6						RP11-21I10,2		PARP11
		WDR62						TNRC6C						SLC17A5		ADAMTS13
		C1orf112						TSC22D1						MAPK8		RPL7P44
		MAMSTR						SPATA6						PARD6G		MAP6D1
		SLC39A8						KHK						DDHD2		RP11-179G5,1
		SPC25						CRLF1						ATF3		RP11-745A24,2
		DDHD2						AGGF1						AP1S3		RPL23P8
		SHCBP1						SLC1A3						ZBED6		PALD1
		RGMA						PEA15						GAGE2E		LINC00622
		CPSF1P1						HECTD2						NCALD		RPS6KL1
		BVES						PUS1						CARD10		HCG20
		SGK3						RGS10						CENPW		PDGFRL
		FAM111A						C11orf95						C2orf72		RNF207
		SKA1						SEC63						TMEM160		DOK5
		KBTBD4						FECH						SGK3		ABTB1
		ORC6						COL16A1						CHIC1		RP5-832C2,5
		PLS1						PTP4A3						C4orf48		RP11-273G15,2
		ZNF93						C1orf198						KIAA0895		SHF
		RAD54L						RAP1B						C18orf54		TMEM182
		B4GALNT1						CUL7						UBTD1		RP11-345K20,2
		RAD51						BTG1						FGFR1		GALNT6
		NCALD						CAMK2N1						RASA2		TPT1P4
		P2RY1						PRKAR1B						CCDC15		RASSF4
		PRIM2						FLNC						CCNE1		SLC27A3
		HES4						ADRA2A						LRCH4		RP13-582O9,5
		GPR27						MAP1B						SCML1		SHC2
		FBXO43						PLAT						RN7SL2		DLX2
		ZNF492						NLE1						BVES		CTD-2089O24,1
		COL9A1						HINFP						TES		RN7SL5P
		TMEM143						MROH6						SC22CB-1E7,1		AD000090,2
		C19orf57						SLC25A43						SYP		SEC63P1
		B3GALT4						GSTM2						PIGB		CAMKK1
		CDKN2D						ZNF511						PIF1		PXYLP1
		DDX60						JAK3						FBXO43		ACBD4
		MFSD6						TATDN1						SNX16		MYL5
		TES						PHYKPL						OIP5		RP11-372E1,1
		TFAP2E						CELF2						ZNF732		TMEM86A
		GATA6						PARD6B						C19orf57		RP11-66N24,3
		SLC4A4						GARNL3						GAREM		RP11-16F15,1
		PLEKHA8P1						HSD11B2						MICA		FP671120,4
		LINC00863						LPAR2						LIPH		TMC1
		DPY19L2P1						BACH2						SLC9A8		CPNE7
		LURAP1						CALCOCO1						LDHAP7		BFSP1
		NR5A2						PMP2						KPNA5		CCDC74B
		TMEM160						RNF166						LINC00339		OSBPL5
		ZNF695						ELFN2						SLC2A3		FAM53A
		LIPH						ST3GAL1						TLR1		CES3
		RHOU						ZNF490						DYNC1I1		RP1-40G4P,1
		STX11						SNHG3						EPM2A		RP3-368A4,5
		KCNK2						NADSYN1						CEP72		UBE2L5P
		ULK4P2						RHPN1						CH17-260O16,1		RPSAP9
		TMEM47						SMARCB1						ZNRF2		RGCC
		CLIP4						IQCH						LDHAP3		OAS1
		PKD1L1						ZBTB47						ZNF134		CCT8P1
		VPS9D1						SLC33A1						IRX3		TMC8
		ZFP28						SLFN5						RP11-73M18,8		CLCN2
		MTMR8						MYLK3						RP5-1099D15,1		CCDC40
		TRIM36						IFT20						UBE2V1P2		RP11-351I24,3
		FOXD2						GPR161						CCDC18		HLA-DOA
		CENPW						MPG						PPM1E		ZNF546
		MFSD2A						FYN						CENPQ		SLX1B
		THSD1						GDF11						FBXO10		ZFHX2
		ZNRF2P1						ADAMTS13						CD36		SEMA5A
		GAGE13						TRO						FAM189A2		SYNPO
		KCNAB1						TRIM51						CH17-431G21,1		NCKAP5
								HTR2B						RHOU		JAK3
								C1GALT1C1						TTLL7		EEF1A1P29
								TPST1						CTH		RINL
								SAMD15						ZNF695		GSC
								FAXDC2						RP1-152L7,5		RPL37P2
								ZNF8						ZNF726		ELFN1-AS1
								MAK16						FTH1P4		FNDC4
								KDELR3						RP11-737O24,3		UBBP1
								CENPBD1						ZBTB45		BEX2
								REEP2						CCDC80		C1DP1
								RAP2B						ZDHHC14		COL16A1
								VPS9D1-AS1						SLC4A4		IGFBP5
								ICAM1						HMGB1P37		GABPB1-AS1
								LRRC75A						PLEKHA8P1		GABRA5
								DBN1						HNRNPCP3		ASMT
								EDA2R						RASSF5		HLF
								SH3TC1						ZNF551		CYCSP39
								HTN3						SETBP1		FBN1
								OSGEPL1						ARHGAP20		DHFRL1
								PODXL						EEPD1		SOX8
								NETO2						DLEU2		HR
														COMTD1		APOD
														TMEM45A		CHL1
														TMEM198		RPL5P1
														UNC80		ALS2CL
														C21orf58		RP11-79P5,10
														CCDC150		TMEM81
														RP11-142E9,1		RP1-273G13,2
														NR5A2		CTC-232H10,1
														RN7SL5P		SCNN1D
														ZNF850		ARHGEF4
														CDC42P5		PDCD4-AS1
														HAUS6P1		NKAIN1
														MEIS1		RP11-511B23,3
														STX11		RPL3P9
														SYTL4		ENOX1
														CPLX1		ZNF658B
														RP11-184M15,1		NLRP1
														HIVEP1		CRLF1
														ZNF730		MAPK15
														RP11-347E10,1		USP41
														DBNDD2		IFITM1
														MFSD2A		RP11-161M6,2
														TNFAIP3		RPL37AP1
														CTC-260E6,6		HSP90AB2P
														CDKN2D		N6AMT2
														SNRPGP2		MYO15B
														IMMP1L		CPB2
														CTD-2291D10,4		LINC00638
														KCNK2		RP3-342P20,2
														ZNF492		TTLL1
														LACC1		SH3BP5-AS1
														CTB-36O1,7		RNASET2
														CHRM1		GTF2IRD2B
														TMEM255A		LMO3
														F8A2		DOK6
														RPS3AP43		WBSCR27
														CTD-2044J15,2		PIK3R5
														CALM2P2		ACER2
														HNRNPCP4		ATP5C1P1
														DPY19L2P1		GPR155
														ADAMTS3		RP11-363E7,4
														SNHG19		DMTN
														ZNF443		SGMS1-AS1
														TRAPPC2P1		RP11-259N19,1
														ST13P15		RPL10P15
														SRXN1		CH17-13I23,3
														TPT1P5		SRGAP3
														TMEM47		RPL13AP6
														GATA6		F2RL1
														TFAP2E		RP11-379H18,1
														AQP11		RP11-14N7,2
														CTNNAP1		KIF6
														RP11-443B20,1		GNG10
														ZNF519		KANK3
														RP11-973N13,2		TRIM46
														HES4		RP5-984P4,6
														RP5-1024G6,8		HDAC10
														TMEM143		HSPE1P3
														HNRNPA1P50		RP11-264F23,1
														LIMS3		SNCB
														SPRY3		ZNF702P
														RPS3AP44		LBH
														RPL34P18		BAIAP3
														RP13-88F20,1		CELF5
														ZNF256		AC133528,2
														HNRNPA3P4		DACT3
														MYB		AC004840,9
														RP11-297L17,6		XXyac-YM21GA2,1
														TMEM106A		ZNF337-AS1
														EMP1		AOC2
														RPS3AP34		PRR7-AS1
														TNFAIP6		ST8SIA1
														CTD-3099C6,9		CNTN4
														RP11-64K12,1		RP11-350G13,1
														MMD		PROX1
														FTH1P23		KIF1A
														PSMB10		UNC5B
														KB-1592A4,13		RPL7P12
														B3GALT4		OTUD4P1
														P2RY1		SUMO2P17
														FAM60CP		GLIPR2
														RP11-443P15,2		ZNF653
														ZNF331		SLC29A3
														GRIK2		CTD-3074O7,5
														PPP4R1L		LINC00205
														ADAMTS10		RPL7P52
														TTC32		RP11-27I1,4
														AL163953,3		GLIS2
														GNG5P2		RP11-211N8,2
														EIF2S2P3		SLC2A12
														RP11-127O4,3		ZNF490
														ZNF112		RP11-613M10,6
														ERP29P1		RPSAP56
														ATP8B5P		C12orf60
														APBA1		RP11-620J15,3
														SERBP1P6		TATDN1P1
														KCNJ2		MPRIPP1
														ZFP28		TSSK6
														GEMIN8P4		KB-431C1,4
														C9orf172		ERV3-1
														AP000936,1		GALNT14
														MTMR8		ADAMTS10
														ULK4P2		AC003088,1
														RP11-462L8,2		CCDC157
														TUBBP5		PARD6B
														HNRNPA3P7		HOXB9
														MFSD6		SUCLG2-AS1
														CTAGE5		RPL19P12
														RP11-500C11,3		RP3-400N23,9
														XRCC6P1		RP11-660L16,2
														AC097533,1		ARHGAP22
														DKFZP586I1420		PRKAG2-AS1
														MIR600HG		CTB-55B8,1
														RP11-398K22,12		RPS3AP25
														USP27X-AS1		ZNF117
														TRIM36		CCDC146
														GPR27		P2RY11
														RP11-251G23,5		DQX1
														HNRNPA1P26		SNORD109A
														AC005255,3		ZCWPW1
														MAST4		LINC01106
														CTD-2523D13,2		DLX4
														VPS9D1		HMGN1P36
														RGMA		RP11-177C12,1
														ZNF222		AP001816,1
														CLIP4		SRP14-AS1
														RP11-256K7,1		FAM227B
														GSAP		SLX1B-SULT1A4
														RP11-745O10,2		RAB40B
														THSD1		ASIC4
														MT-TE		PLEKHN1
														SEC14L1P1		LINC00910
														RP11-478C6,4		CNIH3
														AC022182,2		TMEM63C
														YBX1P6		PPM1M
														RP11-561C5,4		AL353644,11
														RPL17P26		RPS10L
														RP11-469M7,1		AC144530,1
														RP11-535M15,1		AC097639,8
														RP11-478C6,6		PCOLCE
														NPM1P22		NAP1L1P3
														WBP11P1		TMOD2
														LINC00863		B3GAT1
														RASEF		AC009404,2
														RP11-307O1,1		GS1-124K5,4
														PDCL3P4		GMDS-AS1
														RN7SL4P		COL5A3
														RP11-819M15,2		NACA2
														AC096772,6		CAP1P2
														RP11-757O6,4		GARNL3
														ICA1L		RP11-248J18,2
														PROM1		CTA-445C9,15
														VTI1BP1		EEF1A1P25
														RP11-498C9,15		PSCA
														WWP1P1		GTF2IRD2P1
														RP11-705C15,2		CADM2
														RP11-160O5,1		GRB14
														HNRNPA1P39		RP1-193H18,2
														RP11-307P22,1		RP11-111M22,2
														PCDHB15		CDC42BPG
														H19		RGAG1
														RP11-683L23,1		HAUS7
														THSD4		C4orf32
														RP4-785G19,2		RP11-54O7,1
														EIF4A2P4		ITLN2
														KB-1460A1,5		PGK1P2
														CTD-2589H19,6		CTBP2P4
														RPL7P22		ASGR1
														MAMSTR		CCBL1
														RP11-74C1,2		ADCY10P1
														IFI44		GAB3
														RP11-438L7,3		CCDC113
														PCDH10		OLFML2A
														GLI1		EIF4A1P5
														NKX1-2		ASPHD2
														SF3A3P1		LINC01198
														RP11-690G19,3		AC093627,10
														RP11-497H16,5		HIST1H3E
														RP11-631M6,2		CCDC24
														AC069277,2		C15orf27
														ZNRF2P1		BACH2
														ADM		EFEMP2
														BCRP3		HMGB1P4
														RP11-344H11,4		PALM2-AKAP2
														BIK		PPM1N
														ETF1P2		TSPAN7
														ZNF571		EGR2
														GXYLT2		HMGN1P38
														CPSF1P1		STATH
														SNX5P1		RP11-465B22,3
														SYT1		ZBTB8B
														AC003665,1		RP11-137L10,6
														RP11-114F3,2		RPL30P14
														RP11-545E17,3		FAM210CP
														LINC00431		RP11-330L19,1
														CTC-512J14,7		SPIN2A
														MXRA8		RP11-598D12,4
														FXYD6		RPL15P18
														FOXD2		RP4-740C4,6
														BMS1P8		RP11-67L2,2
														TPM3P6		COL4A1
														CH17-189H20,1		TNFSF4
														LPXN		RPS7P4
														FIBCD1		EMILIN1
														VWCE		LOXL2
														CTB-55O6,12		LRRC16B
														ASMTL-AS1		PHBP11
														SEPT7P6		RP11-390E23,6
														RP4-765C7,2		SPIN2B
														B3GNT4		LPAR2
														SNORA76C		HMGA1P1
														RPL5P17		CTC-548K16,1
														TIAF1		ACVR1C
														PLEKHA3P1		CABP1
														RPL29P2		FAM90A1
														AC093162,3		HMGN2P41
														RP11-283G6,3		FCRLB
														CNIH2		NRL
														LRP2		RP11-356J5,12
														RAD23BP1		HIST1H2BN
														AL353644,5		PTGES
														TLE1P1		RP11-10L12,4
														GCA		NRAP
														ZNF780B		SERPINA1
														AC126365,1		FAM86B3P
														RP1-267D11,6		IL18BP
														ZNF849P		RP11-448A19,1
														CH17-385C13,2		RP3-508I15,9
														RP11-206L10,1		GPR75-ASB3
														PCNPP5		RP11-506B6,3
														RP5-991G20,1		TBX19
														RP11-74E22,3		PSMB8
														RP11-314A20,1		RP11-893F2,14
														ABHD17AP3		AC074289,1
														PCNPP3		RP11-549B18,1
														HNRNPA1P14		FLJ16779
														FAM27E3		FBLN2
														CCT6P2		RANP6
														HNRNPA1P54		C16orf86
														OTOGL		DENND6B
														CTD-2006C1,6		FAM86B2
														PARP4P2		RP11-6N17,4
														FAM60BP		CTD-2218G20,1
														PDE3A		RP13-314C10,5
														IL17D		RP4-758J18,13
														RP11-553P9,1		RP11-367G18,2
														RGS9BP		MAGEE1
														SLC2A14		ZNF554
														RND3		RP11-98L4,1
														BZW1P1		FRAT1
														LINC00478		CH17-472G23,2
														SCARNA15		AC079922,2
														HTATSF1P2		RP11-419L20,2
														RNF138P1		RNF208
														RP11-318A15,2		EEF1B2P1
														SEC24B-AS1		TMEM59L
														MTCP1		SMTNL2
														DGKI		RP13-582O9,7
														SLC25A5-AS1		ZNF883
														CTD-3131K8,2		FAM86B1
														RUNDC3A		TEX22
														RP11-359B12,2		SRPX2
														AMZ1		RP11-539L10,3
														RP11-486G15,2		RPL7P7
														DDX50P2		RN7SL4P
														CPNE5		RPL10P3
														RP11-668G10,2		TCP11L2
														AL354822,1		RP11-95P2,1
																CLHC1
																LMO2
																TMCC1-AS1
																RP11-212P7,2
																SGK494
																FAM222A-AS1
																HSD11B2
																RPL13AP20
																JMJD7-PLA2G4B
																RP11-74E22,8
																ABCD2
																COL14A1
																C2orf81
																PDGFRA
																LMNTD2
																HSPB1P2
																MST1
																SRCRB4D
																ENTPD3-AS1
																FCF1P2
																MDP1
																FFAR3
																ZHX2
																CAPN10-AS1
																TMEM9B-AS1
																HSPA6
																AF131216,5
																RP5-908M14,9
																RP11-421L21,3
																SCN4A
																RP11-570G20,1
																ASIC3
																CCDC110
																RGAG4
																MSX1
																FAM86HP
																TMIE
																KCNH3
																RP11-69L16,5
																FLJ42351
																MAFB
																GRIN2A
																EGFL8
																ZNF571-AS1
																ST13P10
																SELPLG
																RP11-337C18,8
																RP11-527L4,2
																HNRNPA1P38
																LAP3P2
																OXTR
																ARRDC4
																CTD-2022H16,3
																RP11-292F9,1
																PIK3R6
																RP11-22P6,3
																RP11-65N13,6
																URAHP
																CTD-3035D6,1
																ACTBP2
																KCNMB4
																LA16c-349E10,1
																OSBPL7
																NACA3P
																AGAP2
																RP5-894A10,6
																PLIN4
																JPH3
																YWHAEP1
																CTGLF12P
																METTL12
																LINC00176
																CNTF
																RP11-567M16,6
																RPS18P9
																HSP90AA5P
																TLL2
																RP11-449H11,1
																LINC00957
																ARHGAP23
																POU4F1
																RP11-783K16,13
																RP11-366L20,2
																RP11-7F17,3
																MDGA1
																AC007773,2
																RP5-1166F10,1
																LRGUK
																ADAMTS17
																TRIM51CP
																RP11-334A14,2
																KRT23
																BOC
																USP2-AS1
																SLC9A9
																RP11-340F14,6
																AMDHD1
																RERG
																RP11-254F7,2
																GAPDHP44
																RP11-690D19,3
																CBWD6
																CTD-3185P2,1
																MIA
																RP11-456J20,1
																DENND2D
																RP11-57H14,4
																LINC00520
																MGLL
																MXRA8
																AC092155,1
																HLA-DRB5
																ANGPTL6
																FAM180B
																CTD-2517M22,14
																PRR16
																NHLRC4
																PDZD7
																ZNF812
																PMEPA1
																RP11-137J7,3
																LRRC27
																RP11-345P4,9
																RP11-629O1,2
																RP11-126K1,6
																BTBD19
																PPM1J
																TTC25
																LPXN
																SLC12A5
																AC107983,4
																RGS7
																CYP27B1
																DNM1
																RPSAP4
																SNORA76C
																NTRK1
																UGDH-AS1
																RIBC1
																RP11-734K2,4
																B3GAT3P1
																RP11-120B7,1
																NAPA-AS1
																RP11-466A19,8
																RP11-115C21,2
																RP11-434O22,1
																RPS10P28
																RPS2P4
																AL672183,2
																CTC-338M12,5
																AATK
																RUNX2
																ZNF890P
																TFAP2C
																IQCH
																AL353644,5
																ZNF221
																RP11-173G21,1
																SDCBPP3
																LINC00310
																CTD-2256P15,2
																RP11-166P13,3
																PPP1R13L
																CACNB4
																KCNQ5-IT1
																NUDT4P2
																LINC01311
																ARNT2
																CTD-2517O10,6
																PLS3-AS1
																RP11-536C10,12
																RP11-96H19,1
																IDNK
																RP11-445F12,1
																LY6G5B
																KDM4A-AS1
																RP11-872J21,3
																ITGAX
																RN7SK
																RP11-359E3,4
																EEF1A1P38
																GATM
																MST1P2
																BCDIN3D-AS1
																KCNIP2
																CYB5R2
																GNAZ
																RP11-863K10,4
																HNRNPLP1
																CPT1B
																RP11-214O14,1
																RP11-77H9,2
																RP11-775C24,5
																RASGRF1
																ITPR3
																DNAJC19P9
																RPLP0P2
																MEGF6
																ARHGDIG
																RND3
																USP43
																LAMTOR5-AS1
																PIGZ
																UBA52P6
																PLCL1
																B4GALNT3
																LINC01355
																CHKB-CPT1B
																CCDC108
																CTB-119C2,1
																AMT
																CTA-445C9,14
																CATIP-AS1
																CTD-3131K8,2
																CTD-2017F17,2
																DGKI
																PEX11G
																RBM26-AS1
																RUNDC3A
																RP11-577H5,1
																RP11-428J1,5
																MYH3
																RPL5P29
																NPPA-AS1
																INTS6-AS1
																STX16-NPEPL1
																CTD-2547G23,4
																FSTL1
																RP11-631N16,4
																LL22NC03-N14H11,1
																RP13-228J13,8
																LINC00894
																ADM5
																RP11-46A10,5
																RP11-122G18,7
																PTK2B
																C22orf23
																FAM212A

## Sheet: Table S1B
mRNA	1			2			3			4				SCNA	1			2			3			4
TCGA signatures		PCDH20			PYY			SSX5			CXCL13					C4orf19			HAS2			GRM6			RIMS2
		CNTN3			CRYBB2			C1orf116			RIMS2					CNTN3			SCIN			COCH			TM7SF4
		CCDC68			EYA2			GSG1L			KCNV2					PPARGC1A			FAM178B			SNAP25			CD5L
		ZNF204P			ERVFRDE1			VTN			GAD1					KLK13			MYOM1			VTN			VGF
		STXBP5L			MYO7B			COL9A3			IDO1					RHCG			MYO7B			PLN			MYEOV
		PDE3A			LOC643719			AMN			GBP1					KCNN1			ACOX2			GJC2			ISM1
		ZNF883			C20orf26			DYSF			UBD					ZDHHC15			GFRA3			PTGER1			FAM163A
		CHL1			DLL3			NECAB2			JAKMIP1					EFCAB1			ZNF560			CRIP1			COL22A1
		SLC25A27			RHCG			CDH4			SH2D1A					HRASLS			ERVFRDE1			CLDN15			ARC
		ZNF702P			COX6A2			ADAM11			CXCL9					GABRP			MAG			OLIG1			S100A4
		ZNF667			SOSTDC1			CAMK1G			COL22A1					LOC254559			FAM75A2			TMC8			CXCR2P1
		ZNF391			TMEM151A			NXPH4			GBP5					HOXB7			CHADL			NECAB2			ST8SIA2
		KYNU			FXYD1			NPAS1			TM7SF4					LYVE1			PCDHA10			HCN2			HTR2B
		MPPED2			LOC441869			SUSD2			LOC96610					CHL1			DLL3			CDH1			GBP1
		PCDHA13			LOC100188947			BAI1			TIGIT					C1orf175			PCDHB15			ALK			SLCO5A1
		MYEOV			SLC1A1			C3orf32			GSTA3					COL9A3			UBD			PALMD			EFS
		IFI27			COCH			ZNF415			KLK13					NPTX1			LAG3			DLL3			C3orf32
		GZMK			HCP5			SLC3A1			ROPN1					CHAC1			HCG26			HPGD			CHL1
		HTR2B			TNFRSF19			HAS2			C4orf19					C1orf116			VGF			BCHE			LOC100302650
		PPP2R2B			ANKRD30B			C4orf19			MPZ					SLCO5A1			HCP5			HIF3A			ERVFRDE1
		LTF			COL9A3			ZNF835			CHL1					ADAMTS2			ARX			DCT			MSC
		ATP1A3			ITGA4			KYNU			C3orf32					ITIH5L			CA12			ROPN1			YJEFN3
		CD5L			PAEP			FAP			MSC					TMEM200B			KCNQ2			C4orf19			CTF1
		LAG3			LRRCC1			PALMD			WISP2					GABRA5			SSX5			KLK13			C6orf142
		CA12			PLN			SPP1			ERVFRDE1					VGF			PLN			HAS2			ZNF835
		TM7SF4			MYEOV			ZNF667			LOC100188947					KCNQ2			MAL2			EFCAB1			LOC100188947
		SSX5			GABRA5			CNTN3			GATA4					MAL2			MYEOV			WISP2			CMTM5
		VGF			MAL2			MYO7B			HPGD					PRAME			GAD2			MYO7B			HPGD
		CYSLTR2			KCNQ2			MEGF10			MYO7B					PLN			RIMS2			PCDH20			GATA4
		RIM			HTR2B			HPGD			CNTN3					HTR2B			HTR2B			SCIN			CNTN3
