# Supplementary material for: Non-canonical miRNA-RNA base-pairing impedes tumor suppressor activity of miR-16
Source: Life Sci Alliance. 2022 Oct 6;5(12):e202201643. doi: 10.26508/lsa.202201643 (PMC9553902; doi:10.26508/lsa.202201643)
Supplement: Supplementary file 5 [file LSA-2022-01643_TableS4.xlsx]

## Sheet: Figures
Figure 1F
	MP41			Mel202				92-1
	1st repl.	2nd repl.	3rd repl.	1st repl.	2nd repl.	3rd repl.	4th repl.	1st repl.	2nd repl.	3rd repl.
ANLN	0.56	0.51	0.59	0.35	0.34	0.27	0.19	0.533276	0.79937	0.35307
RTN4	0.47	0.48	0.52	0.19	0.24	0.21	0.253	0.445339	0.412782	0.36975
TACC1	0.51	0.58	0.62	0.4	0.28	0.21	0.308	0.627106	0.528231	0.42071
CHPT1	0.58	0.46	0.57	0.17	0.15	0.26	0.22	0.862587	0.408077	0.45853
AMOT	0.44	0.68	0.74	0.13	0.06	0.2	0.055	0.129843	0.0962345	0.062
NRBP1	0.56	0.7	0.82	0.28	0.21	0.15		0.45974	0.338346	0.45026
CDC25A	0.66	0.5	0.69	0.52	0.29	0.26	0.24	0.626428	0.368085	0.326192
DNAJB4	0.6	0.68	0.69	0.21	0.25	0.27	0.209	0.590131	0.43862	0.393917
CCND3	0.47	0.95	0.72	0.25	0.13	0.17	0.197	0.614377	0.329095	0.434111
WEE1	0.48	0.61	0.51	0.35	0.43	0.23	0.263	0.542696	0.331755	0.25823
SMPD1	0.32	0.59	0.47	0.17	0.18	0.26	0.135	0.466888	0.187874	0.229446
KLHDC8B	0.36	0.51	0.49	0.14	0.11	0.13	0.113	0.464581	0.0936734	0.197074
ARL2	0.21	0.39	0.35	0.1	0.09	0.09	0.069	0.267417	0.139936	0.197135
SPRYD3	0.26	0.5	0.43	0.24	0.15	0.12	0.123	0.567511	0.103152	0.274427
CARD10	0.579	0.71	0.55	0.9	1.13	0.37	0.296	0.705208	0.462991	0.371491
CHIC1	0.66	0.81	0.71	0.17	0.25	0.23	0.269	0.474554	0.418145	0.441525
SLC2A3	0.68	0.77	0.89	0.38	0.33	0.26	0.207	0.577571	0.232463	0.323061
DYNC1I1	1.08	0.47	0.42	0.07	0.12	0.19	0.128	0.655143	0.403364	0.277152
MYB	0.61	0.57	0.6	2.025	2.25991	0.524	0.711	0.705596	0.56502	0.473405
RAB17	1.33	1.67	1.53	1.65	1.79	1.32	1.252	1.51751	1.03602	1.64847
Figure 1H
	MP41			92-1			Mel 202
	1st repl.	2nd repl.	3rd repl.	1st repl.	2nd repl.	3rd repl.	1st repl.	2nd repl.	3rd repl.	4th repl.
SFRP1	4.46487	3.3249	5.6978	0.818474	1.60101	0.97459	11.7237	6.94881	7.59292	14.0862
SERPINE 2	5.23694	4.85183	6.462	0.780303	0.925611	0.38062	2.13934	1.9257	2.00507	1.2581
DUSP6	3.30197	3.29173	5.0523	1.38725	1.22618	1.10796	1.3988	1.33703	1.5384	1.14886
AVPI1	2.13281	2.26285	4.0232	1.13178	1.75245	0.855481	1.95032	2.27337	1.99759	2.56844
CSRP2	1.30316	1.50865	2.5067	0.574913	0.847205	0.412469	ND	ND	ND	ND
P2RX7	3.41549	0.373418	3.4934	1.82831	1.56341	0.918349	1.98732	1.77448	1.65876	2.70406
CRADD	1.1601	0.762849	1.5099	0.861205	0.852617	0.498547	1.30649	1.86729	2.27783	1.44304
SLC18B1	3.13966	3.30371	5.081	2.32542	1.80463	1.40374	3.42847	3.31296	3.17009	5.29142
TGM2	2.52851	3.14769	4.1052	1.23718		0.231427		2.18615	1.89186	5.03751
C10orf10	2.11478	2.31225	1.9779	1.02298	0.465875	0.22571	0.566304	0.869323	0.733711	0.819378
MAP2	7.40935	6.58825		0.247449	0.197232	0.0529448	1.47118	1.322	1.34333	1.24047
CAV2	2.55624	2.6449	4.2619	3.08639	3.22456	1.14235	4.22872	4.02285	3.34756	4.92483
MMP11	3.21873	3.80886	5.1766	2.32135	1.48643	0.133593	1.88558	1.59726	1.90052	1.77524
RASGEF1A	1.87742	2.80694	2.2074	ND	ND	ND	ND	ND	ND	ND
NT5E	4.64326	6.08388	10.4228	1.4055	0.850453	0.540477	ND	ND	ND	ND
CREB5	2.20296	3.33925	3.1458	0.748528	0.328291	0.337657	0.561843	0.747242	1.01451	0.377629
MAML3	4.61713	3.14244	2.8483	0.896987	0.550797	0.300916	1.86221	1.91047	1.96683	2.0888
SOX9	2.1792	3.18244	2.8185	1.43912	0.971328	0.31124	0.995992	0.725395	0.627511	1.60319
PTCRA	2.75005	2.82494	4.9167	1.47601	6.453	0.258995	3.793	2.45102	2.42213	4.03922
ITGA7	2.16942	2.16537	1.95	ND	ND	ND	1.78429	1.779	2.57287	4.32049
RGCC	2.3223	2.68028	5.3693	1.24858	0.851341	0.227121	1.53991	1.10176	1.47704	3.27224
MYO15B	3.4495	0.834665	1.4678	ND	ND	ND	ND	ND	ND	ND
PYGB	2.24	2.08	2.47	1.9301	1.52536	2.25254	1.989	1.419

## Sheet: Supplementary figures
Figure S1B
	miR-16			pri-miR-16-1
	Patient 1	Patient 2	Patient 3	Patient 1	Patient 2	Patient 3
Del 13	0.28492	0.264229	0.518059	0.0152141	0.025261	0.0405544
WT	0.881015	1.13505		0.863836	1.15763
Figure S2A
Cell lines	miR-16 copies per cell
MP41	4854	3973	3491
Mel202	3558	3345	3934
92.1	4817	2125	3032
Figure S2B
	MP41				Mel202					92-1
	1st repl.	2nd repl.	3rd repl.	4th repl.	1st repl.	2nd repl.	3rd repl.	4th repl.	5th repl.	1st repl.	2nd repl.	3rd repl.	4th repl.	5th repl.
mimic CTR	1	1	1	1	1	1	1	1	1	1	1	1	1	1
mimic 16	0.680263	0.658324	0.612854	0.6262	0.39	0.661	0.548	0.42	0.23	0.8033	0.754605	0.826459	0.913298	0.742843
Figure S2C
MP41			92.1
1	1	1	1	1	1
3.14786	2.58126	1.7874	1.21092	1.28137	1.26293
Figure S5B
	HCT 116 KO DROSHA
	1st repl.	2nd repl.	3rd repl.
SFRP1	0.358	0.358	0.571
SERPIN E2	9.204	4.817	13.266
DUSP6	7.208	3.611	4.253
AVPI1	1.154	1.142	1.465
CSRP2	ND	ND	ND
P2RX7	0.501	0.964	0.598
CRADD	0.62	0.708	0.874
SLC18B1	2.722	2.628	2.365
TGM2	23.366	30.274	60.562
CAV2	2.592	3.548	3.875
MMP11	0.752	0.392	0.53
PYGB	3.59	3.648	4.32
Figure S5D
	pLS CCND1 WT #1					pLS CCND1 MUT #1					pLS PYGB WT #1					pLS PYGB MUT #1					pLS PYGB WT #2					pLS PYGB MUT #2
	1st repl.	2nd repl.	3rd repl.	4th repl.		1st repl.	2nd repl.	3rd repl.	4th repl.		1st repl.	2nd repl.	3rd repl.	4th repl.	5th repl.	1st repl.	2nd repl.	3rd repl.	4th repl.	5th repl.	1st repl.	2nd repl.	3rd repl.	4th repl.	5th repl.	1st repl.	2nd repl.	3rd repl.	4th repl.	5th repl.
Relative luc-activity	0.22587	0.217	0.153	0.249		1	1	1	1		2.24535	2.085	0.957	1.375	1.313	1	1	1	1	1	4.44711	7.392	2.414	3.388	1.835	1	1	1	1	1
Figure S5E
	MP41 sh-PYGB
	1st repl.	2nd repl.	3rd repl.
AMOT	0.717	0.99	0.63
TACC1	0.748	0.78	0.65
NRBP1	0.847	0.47	0.7
DNAJB4	1.239	1.02	0.95
WEE1	0.864	0.87	0.79
Figure S6A
	HCT116 WT		HCT116 KO DROSHA
miR-16 level	1		0.0015848
Figure S6B
	HCT 116 KO DROSHA
	1st repl.	2nd repl.	3rd repl.
RTN4	0.227	0.333	0.292
TACC1	0.139	0.193	0.084
AMOT	0.042	0.035	0.024
NRBP1	0.08	0.138	0.2
DNAJB4	0.121	0.117	0.087
CCND3	0.0991	0.119	0.042
ARL2	0.031	0.031	0.015
SPRYD3	0.09852	0.07	0.068
Figure S6E
	MP41
	1st repl.	2nd repl.	3rd repl.	4th repl.
siTACC1#1	0.691188	0.734765	0.7201	0.6608
siTACC1#2	0.791161	0.827367	0.7073	0.682
siAMOT #1	0.5128	0.750199	0.7542	0.6919
siAMOT#2	0.860415	0.775815	0.6626	0.5857
siNRBP1#1	0.612234	0.607478	0.5836	0.4418
siNRBP1#2	0.871733	0.740971	0.3372	0.2492
siDNAJB4#1	0.569119	0.72856	0.6373	0.4612
siDNAJB4#2	0.472379	0.674622	0.8203	0.6452
Figure S6F
	MP41
	1st repl.	2nd repl.	3rd repl.
Si AMOT #1	0.750407	0.33961	0.254726
Si AMOT #2	0.209089	0.0678615	0.0864029
Si TACC1 #1	0.469939	0.30134	0.563943
Si TACC1 #2	0.209894	0.159408	0.0907567
Si NRBP1 #1	0.133335	0.0134996	0.00772734
Si NRBP1 #2	0.396606	0.202725	0.172912
Si DNAJB4 #1	0.396577	0.200321	0.678878
Si DNAJB4 #2	0.230491	0.136576	0.0878492
